# Supplementary material for: The ‘Schools Don’t Waste’ Program: A Theory-Informed Participatory Intervention to Reduce Plate Waste in Public School Canteens
Source: Nutrients. 2026 Mar 11;18(6):885. doi: 10.3390/nu18060885 (PMC13029184; doi:10.3390/nu18060885)
Supplement: Supplementary file 1 [file nutrients-18-00885-s001.zip]

Archive with 1 entries (1 files):
- nutrients-4171599-supplementary.pdf
